# Supplementary material for: Exploring sustainable care pathways - a scoping review
Source: BMC Health Serv Res. 2022 Dec 30;22:1595. doi: 10.1186/s12913-022-08863-w (PMC9801530; doi:10.1186/s12913-022-08863-w)
Supplement: Supplementary file 1 — Additional file 1. [file 12913_2022_8863_MOESM1_ESM.zip]

Archive with 2 entries (2 files):
- 16.11.22 Exploring Sustainable Care Pathways  PRISMA_2020_abstract_checklist.pdf
- 16.11.22 Exploring Sustainable Care Pathways PRISMA_2020_checklist.pdf
